# Supplementary material for: Integrated meta-omics reveals new ruminal microbial features associated with feed efficiency in dairy cattle
Source: Microbiome. 2022 Feb 16;10:32. doi: 10.1186/s40168-022-01228-9 (PMC8849036; doi:10.1186/s40168-022-01228-9)
Supplement: Supplementary file 2 — Additional file 1: Supplementary Table S1. Comparison of physiological parameters between low- and high-efficiency cows. Supplementary Table S2. Summary of metagenomic and metatranscriptomic sequencing data. Supplementary Table S3. Predominant phyla, genera, and species of bacteria, archaea, and fungi identified in the metagenomes. Supplementary Table S4. Predominant phyla, genera, and species of bacteria, archaea, and fungi identified in the metatranscriptomes. Supplementary Table S5. KEGG level-3 pathways identified in the metagenomes. Supplementary Table S6. KEGG level-3 pathways identified in the metatranscriptomes. Supplementary Table S7. Metabolites identified in the rumen metabolomes of the 18 dairy cattle. [file 40168_2022_1228_MOESM2_ESM.xlsx]

## Sheet: Table S1
Table S1. Comparison of physiological parameters between low- and high-efficient cows.
	Group
Performance	Low (n = 9)	High (n = 9)	SEM	P-value
DMI, kg/d	26.1635	25.1834	0.61564	0.4437
Milk yield, kg/d	31.0981	36.0426	1.09454	0.0187
Milk protein content, %	3.42333	3.29556	0.0525399	0.2358
Milk protein yield, kg/d	1.06507	1.18702	0.0373231	0.1044
Lactose yield, %	4.91333	5.01222	0.0359357	0.1794
ECM, kg/d	33.7563	36.9842	1.21048	0.1906
ECM/DMI, kg/kg	1.28784	1.46648	0.0319077	0.002244
FCR (Milk yield/DMI), kg/kg	1.18759	1.4329	0.0368394	5.283e-05
MUN, mg/dL	14.6889	14.0333	0.475005	0.5086
N efficiency	26.3098	29.9123	0.683197	0.004272
Rumen pH	6.28222	6.40111	0.0535733	0.2834
Concentration, mmol/L
Acetate	73.3163	64.338	2.62185	0.08658
Butyrate	23.6988	22.4421	1.10661	0.5858
Isobutyrate	0.676974	0.684676	0.0245982	0.8818
Butyrate	12.707	10.6418	0.664015	0.1244
Isovalerate	1.33252	1.38019	0.0801213	0.7769
Valerate	1.72136	1.60738	0.0835054	0.5129
Total VFA	116.315	102.108	4.1972	0.09066
Proportion
Acetate	0.630778	0.63111	0.00604869	0.489563
Butyrate	0.204558	0.218907	0.00677418	0.151918
Isobutyrate	0.00596666	0.00676701	0.000316167	0.107661
Butyrate	0.108176	0.103538	0.00281542	0.214861
Isovalerate	0.0115912	0.0135064	0.000707207	0.0934287
Valerate	0.0148012	0.0156578	0.000515713	0.214648
Ammonia N, mg/dL	6.19715	6.09349	0.683098	0.9423
Acetate/Propionate, %	3.15689	2.93146	0.120236	0.3647

## Sheet: Table S2
Table S2. Summary of metagenomic and metatranscriptomic sequencing data.
Samples	Metagenome						Metatranscriptome
	Raw reads	Reads after QC	Clean reads	Percent of raw reads	Contigs	N50 (bp)	Raw reads	Reads after QC	Non-rRNA reads	Host RNA reads	Clean reads	Percent in raw reads	Contigs	N50 (bp)
10211	48545732	48104990	48096272	99.0742	544592	854	63617038	61640046	24576758	89063.9	2.44877e+07	0.384924	73852	646
10214	46908870	46572922	46561276	99.259	688815	697	65595726	62679374	21585076	78714.9	2.15064e+07	0.327862	46401	594
11118	48603714	48173030	48164858	99.0971	755324	700	59533410	55951996	40397522	65486.8	4.0332e+07	0.677469	68793	596
12004	55731048	55319794	55308920	99.2426	850479	684	46910438	44548122	25228086	46910.4	2.51812e+07	0.536793	34438	508
12027	52391666	51981946	51973042	99.201	767364	681	69278772	65996280	16159034	96990.3	1.6062e+07	0.231847	26571	507
12037	53121026	52698424	52690924	99.1903	485118	906	62194368	60361070	23279470	99511	2.318e+07	0.372702	66537	681
12146	52400934	51983994	51975932	99.1889	572510	813	58348182	56250080	29838476	75852.6	2.97626e+07	0.510087	95530	640
12172	48353626	47884476	47873578	99.0072	630379	832	70345376	67797968	39215738	84414.5	3.91313e+07	0.556274	88022	580
12205	51514982	51093030	51085230	99.1658	547123	726	45403406	43360370	24739130	49943.7	2.46892e+07	0.543774	45744	693
12236	49654152	49245642	49239668	99.1653	455415	1008	59225178	56783518	27415386	53302.7	2.73621e+07	0.462001	81773	786
12268	53746534	53348072	53341586	99.2466	780304	690	62465642	60263362	31380626	87451.9	3.12932e+07	0.500966	64329	567
12276	55795424	55388072	55380142	99.2557	751960	736	57272152	55402072	28267670	85908.2	2.81818e+07	0.492067	62929	1014
13018	56436254	56013400	56001228	99.2292	914066	610	52231198	49370940	20367510	67900.6	2.02996e+07	0.388649	25377	517
13093	45422276	45040430	45034678	99.1467	402648	1074	66563546	64650618	32747310	86532.6	3.26608e+07	0.490671	92386	735
13117	55151200	54709852	54702046	99.1856	625658	771	67167756	65055712	28852940	100752	2.87522e+07	0.428065	73294	703
13169	52653734	52190358	52181412	99.103	579334	860	69574254	67751436	37991610	83489.1	3.79081e+07	0.544858	91844	642
13170	54137030	53669940	53657832	99.1148	805804	667	55378768	52922672	30100904	71992.4	3.00289e+07	0.542246	63390	570
13196	50511818	50031306	49993862	98.9746	778872	699	44004956	41827332	23843130	48405.5	2.37947e+07	0.540728	50608	545
Total	931080020	923449678	923262486		11935765		1075110166	1032612968	505986376	1.37262e+06	5.04614e+08		1151818
Mean	5.17267e+07	5.13028e+07	5.12924e+07	99.1582	663098	778.222	5.97283e+07	5.73674e+07	2.81104e+07	76256.8	2.80341e+07	0.473999	63989.9	640.222
SD	3.25494e+06	3.24725e+06	3.24747e+06	0.082843	145798	124.494	8.28231e+06	8.26131e+06	6.55841e+06	17563.3	6.55776e+06	0.10332	22058.1	122.682
SEM	767197	765384	765435	0.0195263	34364.9	29.3434	1.95216e+06	1.94721e+06	1.54583e+06	4139.7	1.54568e+06	0.0243527	5199.15	28.9163

## Sheet: Table S3
Table S3. Predominant phyla, genera, and species of bacteria, archaea, and fungi identified in the metagenomes.
Taxa name	HFCR-Mean	HFCR-SEM	LFCR-Mean	LFCR-SEM	Adjusted P
Bacterial taxa (%)
Phyla
Bacteroidetes	51.85	2.70233	47.53	2.18467	0.2164
Firmicutes	34.96	2.57267	40.01	2.089	0.1333
unclassified_d_Bacteria	4.617	0.269967	4.859	0.2342	0.4799
Proteobacteria	4.54	0.666333	2.966	0.341667	0.06369
Actinobacteria	1.845	0.280933	2.118	0.303567	0.4268
Spirochaetes	0.5381	0.0722667	0.6611	0.0844333	0.2893
Tenericutes	0.4187	0.0909	0.4831	0.0218333	0.05206
Chlamydiae	0.2747	0.0221533	0.3232	0.0272333	0.1333
Candidatus_Saccharibacteria	0.1235	0.02145	0.179	0.0286967	0.0934
Fusobacteria	0.1716	0.0196367	0.1288	0.00879333	0.1333
Synergistetes	0.09571	0.00680333	0.1102	0.00535667	0.1333
Cyanobacteria	0.09185	0.0069	0.1001	0.00478333	0.1333
Genera
Prevotella	39.39	2.48833	34.93	2.00733	0.1333
Bacteroides	6.723	0.143933	6.744	0.292167	1
unclassified_f_Lachnospiraceae	4.668	0.369667	4.838	0.238933	0.5962
unclassified_d_Bacteria	4.61	0.2698	4.852	0.233833	0.4799
Clostridium	4.265	0.509333	4.928	0.2874	0.1577
Ruminococcus	2.935	0.330233	3.96	0.373	0.06369
unclassified_p_Firmicutes	2.711	0.328733	3.87	0.3314	0.03407
Butyrivibrio	2.62	0.2757	2.899	0.1718	0.1853
Eubacterium	2.213	0.148	2.787	0.2307	0.07739
Selenomonas	1.437	0.146133	0.9728	0.1162	0.03407
Alistipes	0.9239	0.0587	1.088	0.100967	0.1853
unclassified_o__Clostridiales	0.8616	0.0893333	1.079	0.0813667	0.07739
Blautia	0.8188	0.0677667	0.9955	0.0716667	0.112
Oribacterium	0.8723	0.0499667	0.8115	0.0431667	0.6588
Roseburia	0.7944	0.114933	0.7105	0.0675667	0.8598
Lachnoclostridium	0.7196	0.0450667	0.7852	0.0455667	0.2893
Faecalibacterium	0.5893	0.0945	0.7831	0.0455333	0.0934
unclassified_f__Ruminococcaceae	0.5322	0.0541333	0.648	0.0379333	0.112
Parabacteroides	0.5797	0.0141467	0.5807	0.0214	1
unclassified_o__Bacteroidales	0.6133	0.0942333	0.4913	0.0803667	0.5962
Olsenella	0.4775	0.0880333	0.6234	0.1811	0.5365
Phascolarctobacterium	0.5119	0.0515333	0.5593	0.0465333	0.4799
Paraprevotella	0.4885	0.0358333	0.5639	0.0525667	0.3772
Treponema	0.4633	0.0665333	0.5784	0.0800667	0.2893
Species
Prevotella_sp._FD3004	4.787	0.477667	4.689	0.498667	0.9296
Prevotella_ruminicola	3.549	0.318833	3.409	0.347	0.8598
Prevotella_brevis	3.627	0.340333	3.236	0.286533	0.5962
Prevotella_sp._MA2016	1.973	0.1709	1.926	0.196433	0.8598
Prevotella_bryantii	2.292	0.352667	1.574	0.1872	0.1853
unclassified_Prevotella	1.626	0.101967	1.556	0.118133	0.7239
Prevotella_sp._P6B4	1.341	0.118	1.291	0.127467	0.8598
bacterium_P3	1.314	0.1165	1.303	0.098	1
unclassified_Bacteroides	1.334	0.0998	1.249	0.115267	0.4799
Prevotella_multisaccharivorax	1.604	0.399	0.9037	0.352	0.251
Prevotella_sp._P6B1	1.081	0.0886	1.062	0.1013	0.9296
Prevotella_sp._RM4	1.084	0.0987667	1.04	0.1013	0.7239
Prevotella_sp._AGR2160	1.175	0.2976	0.8371	0.2732	0.4268
Ruminococcus_flavefaciens	0.7989	0.0781667	0.8758	0.0722333	0.4799
Prevotella_albensis	0.8405	0.1388	0.5568	0.0852667	0.2164
bacterium_P201	0.7204	0.0505667	0.6656	0.0395333	0.4268
Ruminococcus_bromii	0.3844	0.1172	0.736	0.156467	0.06369
bacterium_F082	0.5201	0.0356667	0.5615	0.0504333	0.5365
Firmicutes_bacterium_CAG:103	0.3604	0.0533667	0.6724	0.0890333	0.01342
Prevotella_sp._CAG:279	0.4321	0.0405	0.5585	0.0553333	0.07739
Archaeal taxa (%)
Phyla
Euryarchaeota	99	0.157333	99.19	0.100633	0.4268
Thaumarchaeota	0.3654	0.153067	0.2028	0.0388667	0.4268
Crenarchaeota	0.191	0.0197267	0.2289	0.0383333	0.7239
unclassified_d__Archaea	0.1929	0.01443	0.1872	0.0186467	0.6588
Candidatus_Bathyarchaeota	0.182	0.0233933	0.115	0.01093	0.04226
Genera
Methanobrevibacter	84.12	0.870333	86.92	0.697	0.04226
Methanosphaera	4.491	0.359333	4.399	0.1574	0.7239
Methanosarcina	1.935	0.3188	1.366	0.114533	0.1333
Methanobacterium	1.216	0.0428	1.133	0.0454	0.251
Methanomassiliicoccus	1.014	0.164567	0.6878	0.0861667	0.1853
unclassified_o__Thermoplasmatales	0.7479	0.0980333	0.5558	0.0631333	0.1333
Species
Methanobrevibacter_ruminantium	21.83	1.188	23.08	0.793667	0.3314
Methanobrevibacter_olleyae	19.1	1.235	22.57	1.15067	0.0934
Methanobrevibacter_sp._YE315	17.48	1.579	16.66	1.11133	0.7239
Methanobrevibacter_millerae	14.62	1.50567	14.24	0.722667	0.7239
Methanosphaera_stadtmanae	4.486	0.359667	4.393	0.157333	0.7239
Methanobrevibacter_oralis	3.144	0.1324	2.974	0.130633	0.2893
Methanobrevibacter_smithii	2.937	0.0746333	2.816	0.0786	0.3314
Methanobrevibacter_wolinii	1.044	0.0605667	0.9974	0.0503	0.4799
Methanobrevibacter_boviskoreani	0.9299	0.164367	0.6032	0.0821333	0.2164
Candidatus_Methanomassiliicoccus_intestinalis	0.7416	0.061	0.6976	0.0454333	0.4799
Methanobrevibacter_filiformis	0.6621	0.0491	0.5828	0.0391667	0.251
Methanobrevibacter_cuticularis	0.5872	0.0459	0.5088	0.0374333	0.1577
Methanobrevibacter_sp._AbM4	0.5616	0.0206267	0.5245	0.02449	0.2164
Fungal taxa (%)
Genera
Rhizophagus	16.47	1.73167	14.49	1.43867	0.4268
Lichtheimia	2.612	0.2638	2.893	0.191867	0.4799
Rhizopus	2.539	0.156933	2.765	0.154033	0.5365
Mucor	2.453	0.147567	2.614	0.129	0.4799
Mortierella	2.466	0.475667	1.755	0.0929667	0.4268
Rozella	1.88	0.1728	2.009	0.1826	0.9296
Gonapodya	1.913	0.1217	1.787	0.139733	0.4268
Aspergillus	1.831	0.120467	1.86	0.1358	0.9296
Conidiobolus	1.769	0.1435	1.831	0.152633	0.8598
Pneumocystis	1.709	0.179367	1.782	0.126033	0.9296
Schizosaccharomyces	1.553	0.143233	1.659	0.0970333	0.5962
Neocallimastix	1.508	0.0712333	1.424	0.0820333	0.7911
Candida	1.479	0.0787333	1.45	0.0541	0.5962
Spizellomyces	1.336	0.1088	1.446	0.123967	0.5962
Batrachochytrium	1.21	0.123	1.349	0.100067	0.4799
Auricularia	1.264	0.3159	1.208	0.385667	0.5365
Pseudogymnoascus	1.156	0.1738	1.131	0.136033	0.8598
Parasitella	1.089	0.0940333	1.111	0.0735333	0.7911
Bipolaris	1.074	0.371	0.9899	0.329833	0.7911
Phycomyces	0.9437	0.0999333	1.061	0.0681	0.4799
Species
Rhizophagus_irregularis	16.41	1.731	14.42	1.44367	0.4268
Rhizopus_microsporus	1.886	0.193867	2.168	0.128133	0.4268
Rozella_allomycis	1.88	0.1728	2.009	0.1826	0.9296
Gonapodya_prolifera	1.912	0.121933	1.787	0.139667	0.4799
Conidiobolus_coronatus	1.769	0.1435	1.831	0.152633	0.8598
Mucor_circinelloides	1.674	0.1297	1.803	0.1314	0.4268
Mortierella_verticillata	1.985	0.497333	1.224	0.113167	0.3314
Lichtheimia_corymbifera	1.371	0.152567	1.572	0.109767	0.3772
Neocallimastix_patriciarum	1.499	0.0717333	1.414	0.0843333	0.7911
Spizellomyces_punctatus	1.336	0.1088	1.446	0.123967	0.5962
Lichtheimia_ramosa	1.241	0.112433	1.321	0.0845667	0.9296
Batrachochytrium_dendrobatidis	1.21	0.123	1.349	0.100067	0.4799
Auricularia_subglabra	1.264	0.3159	1.208	0.385667	0.5365
Parasitella_parasitica	1.089	0.0940333	1.111	0.0735333	0.7911
Phycomyces_blakesleeanus	0.9437	0.0999333	1.061	0.0681	0.4799

## Sheet: Table S4
Table S4. Predominant phyla, genera, and species of bacteria, archaea, and fungi identified in the metatranscriptomes
Taxa name	HFCR-Mean	HFCR-SEM	LFCR-Mean	LFCR-SEM	Adjusted P
Bacterial taxa (%)
Phyla
Bacteroidetes	51.28	2.82467	46.42	2.00967	0.1893
Firmicutes	35.58	2.66867	41.01	1.96233	0.1563
unclassified_d__Bacteria	4.667	0.283567	4.763	0.228133	0.7929
Proteobacteria	4.553	0.712333	3.068	0.348667	0.1278
Actinobacteria	1.692	0.2515	2.227	0.302967	0.1563
Spirochaetes	0.5605	0.0734667	0.6504	0.0895333	0.4948
Tenericutes	0.4312	0.0962667	0.4894	0.0223533	0.1036
Chlamydiae	0.2771	0.02355	0.3277	0.0287133	0.1893
Candidatus_Saccharibacteria	0.1256	0.02281	0.185	0.03	0.1563
Fusobacteria	0.1726	0.0209633	0.1295	0.00937333	0.1893
Synergistetes	0.09578	0.00727333	0.113	0.00486333	0.1278
Cyanobacteria	0.0859	0.00375	0.09838	0.00477333	0.06608
Verrucomicrobia	0.08116	0.00421333	0.0894	0.0055	0.4948
Fibrobacteres	0.07635	0.00629333	0.08008	0.00970667	0.7132
Chloroflexi	0.06865	0.00756333	0.08578	0.00436333	0.1036
Genera
Prevotella	39	2.62667	34.09	1.94667	0.1563
Bacteroides	6.72	0.153833	6.55	0.233633	0.7132
unclassified_f__Lachnospiraceae	4.762	0.382333	4.949	0.226067	0.6365
Clostridium	4.395	0.526667	5.043	0.2815	0.2271
unclassified_d__Bacteria	4.66	0.283433	4.755	0.227733	0.7929
Ruminococcus	3.016	0.342333	4.074	0.379333	0.08312
unclassified_p__Firmicutes	2.743	0.35	3.976	0.335667	0.05203
Butyrivibrio	2.687	0.285667	2.961	0.171233	0.2701
Eubacterium	2.26	0.150067	2.857	0.234833	0.1278
Selenomonas	1.423	0.155467	0.9577	0.123167	0.04057
unclassified_o__Clostridiales	0.8789	0.0937	1.111	0.0802667	0.1278
Alistipes	0.9112	0.0612667	1.058	0.103233	0.2701
Blautia	0.833	0.0708	1.025	0.0699	0.1278
Oribacterium	0.9018	0.0430333	0.8396	0.0350667	0.6365
Roseburia	0.8251	0.118433	0.7361	0.0668667	0.7929
Lachnoclostridium	0.7257	0.0477333	0.8083	0.042	0.1893
Faecalibacterium	0.5995	0.100433	0.7934	0.0474333	0.1563
unclassified_f__Ruminococcaceae	0.5369	0.0576333	0.6569	0.0394333	0.1893
Parabacteroides	0.5805	0.0150967	0.5671	0.0176733	0.7132
Olsenella	0.4373	0.0837	0.6779	0.184667	0.1563
Phascolarctobacterium	0.5118	0.0551	0.579	0.0451	0.372
unclassified_o__Bacteroidales	0.5524	0.0768333	0.5054	0.0846	0.9581
Treponema	0.4841	0.0675667	0.5687	0.0849667	0.4948
Paraprevotella	0.4999	0.0363	0.5347	0.0467333	0.7132
Pseudobutyrivibrio	0.4947	0.0728667	0.4424	0.0397	1
Bifidobacterium	0.43	0.191533	0.501	0.0890667	0.1036
unclassified_f__Erysipelotrichaceae	0.3733	0.0448333	0.5003	0.0470333	0.1278
Hallella	0.4673	0.0928667	0.3855	0.102633	0.6365
Oscillibacter	0.346	0.0469333	0.5014	0.0433667	0.04057
Species
Prevotella_sp._FD3004	4.976	0.468667	4.408	0.440333	0.372
Prevotella_ruminicola	3.677	0.311767	3.224	0.3142	0.372
Prevotella_brevis	3.7	0.355333	3.109	0.274567	0.372
Prevotella_sp._MA2016	2.036	0.170233	1.818	0.175633	0.372
Prevotella_bryantii	2.182	0.358333	1.526	0.193433	0.3184
unclassified_g__Prevotella	1.655	0.104367	1.489	0.104433	0.372
Prevotella_sp._P6B4	1.385	0.117233	1.222	0.115033	0.4309
bacterium_P3	1.333	0.122967	1.258	0.0932333	0.7132
unclassified_g__Bacteroides	1.37	0.0993333	1.173	0.0928667	0.1563
Prevotella_multisaccharivorax	1.518	0.416667	0.9898	0.364667	0.4309
Prevotella_sp._P6B1	1.115	0.0877333	1.008	0.0916333	0.4309
Prevotella_sp._RM4	1.125	0.0961	0.987	0.0920333	0.2701
Prevotella_sp._AGR2160	1.041	0.283933	0.9004	0.2841	0.7132
Ruminococcus_flavefaciens	0.8121	0.0823667	0.8922	0.0752	0.4948
bacterium_P201	0.7325	0.0525	0.6447	0.0359	0.1563
Prevotella_albensis	0.7805	0.1338	0.5683	0.0903333	0.372
Ruminococcus_bromii	0.4126	0.121633	0.7663	0.164133	0.1278
bacterium_F082	0.5277	0.0372667	0.5482	0.052	0.7929
Firmicutes_bacterium_CAG:103	0.3561	0.0568667	0.6975	0.0913	0.01813
Faecalibacterium_sp._CAG:74	0.4116	0.0870667	0.5561	0.0372667	0.2271
Prevotella_sp._CAG:279	0.4002	0.02669	0.5618	0.0590667	0.04203
Prevotella_sp._CAG:1092	0.4964	0.0261667	0.4447	0.0217767	0.2701
bacterium_F083	0.4855	0.0379333	0.4453	0.03108	0.4948
Ruminococcus_sp._CAG:108	0.3239	0.0936333	0.5901	0.124567	0.1278
Lachnospiraceae_bacterium_FE2018	0.368	0.0490333	0.5317	0.0491	0.04909
Eubacterium_sp._CAG:202	0.3164	0.0801333	0.5629	0.108667	0.08312
Selenomonas_ruminantium	0.4326	0.0637	0.4258	0.0706333	0.8748
Clostridiales_bacterium_NK3B98	0.3617	0.0644667	0.4963	0.0508333	0.08312
Hallella_seregens	0.4673	0.0928667	0.3855	0.102633	0.6365
Prevotella_oryzae	0.4654	0.0559333	0.3748	0.02384	0.2701
Prevotella_copri	0.4379	0.0370333	0.3921	0.0318433	0.4309
Alistipes_sp._CAG:435	0.3585	0.0266933	0.4181	0.0485	0.2701
Firmicutes_bacterium_CAG:555	0.2877	0.0575667	0.4859	0.0529	0.04057
Erysipelotrichaceae_bacterium_NK3D112	0.3253	0.0407667	0.438	0.0435667	0.1563
Prevotella_oralis	0.3963	0.0363667	0.3658	0.0307667	0.6365
Firmicutes_bacterium_CAG:791	0.3354	0.0458333	0.4263	0.0434667	0.2271
[Eubacterium]_cellulosolvens	0.3812	0.0396	0.377	0.0431333	0.8748
Lachnospiraceae_bacterium_AC2031	0.382	0.03145	0.3612	0.0275633	0.6365
Prevotella_paludivivens	0.3878	0.0584	0.3313	0.0548	0.6365
Butyrivibrio_sp._AE2032	0.331	0.0370667	0.3831	0.0177633	0.3184
Bacteroides_fragilis	0.3732	0.0271967	0.3316	0.01431	0.372
Butyrivibrio_fibrisolvens	0.3505	0.0336667	0.3514	0.0196833	0.5635
Selenomonas_bovis	0.5615	0.155233	0.1391	0.0298633	0.04057
Ruminococcus_albus	0.3083	0.02409	0.3748	0.0213967	0.2271
Archaeal taxa (%)
Phyla
Euryarchaeota	99	0.168167	99.25	0.0855	0.3184
Thaumarchaeota	0.374	0.163367	0.1918	0.0398333	0.4309
Crenarchaeota	0.1855	0.02023	0.2049	0.0319567	0.8748
unclassified_d__Archaea	0.1913	0.01533	0.1752	0.0153233	0.4948
Candidatus_Bathyarchaeota	0.1834	0.0249633	0.1079	0.00889333	0.05203
Candidatus_Thorarchaeota	0.02476	0.003072	0.02603	0.00429	1
Candidatus_Lokiarchaeota	0.01963	0.00344667	0.02056	0.002178	1
Candidatus_Micrarchaeota	0.01056	0.002098	0.009657	0.00182633	0.6365
Genera
Methanobrevibacter	84.52	0.825667	87.31	0.621667	0.04057
Methanosphaera	4.314	0.334333	4.33	0.1511	0.8748
Methanosarcina	1.646	0.144333	1.301	0.101233	0.1278
Methanobacterium	1.214	0.0457	1.122	0.0471667	0.2701
Methanomassiliicoccus	1.016	0.175933	0.6684	0.0897333	0.2271
unclassified_o__Thermoplasmatales	0.7678	0.102633	0.5178	0.0538667	0.06608
unclassified_c__Thermoplasmata	0.5597	0.0901667	0.3723	0.0411	0.1278
Species
Methanobrevibacter_ruminantium	21.8	1.26933	23.03	0.846667	0.372
Methanobrevibacter_olleyae	18.98	1.31367	22.56	1.23	0.1036
Methanobrevibacter_sp._YE315	17.48	1.688	17.14	1.07333	0.9581
Methanobrevibacter_millerae	15.16	1.503	14.15	0.767	0.9581
Methanosphaera_stadtmanae	4.308	0.334333	4.324	0.150967	0.8748
Methanobrevibacter_oralis	3.188	0.1332	3.01	0.134333	0.372
Methanobrevibacter_smithii	2.933	0.0797	2.845	0.0778667	0.4309
Methanobrevibacter_wolinii	1.028	0.0624333	0.9969	0.0538	0.7132
Candidatus_Methanomassiliicoccus_intestinalis	0.9345	0.175667	0.5861	0.0859	0.2701
Methanobrevibacter_boviskoreani	0.7385	0.0651333	0.6997	0.0485333	0.4948
Methanobrevibacter_filiformis	0.6668	0.0522333	0.589	0.0413333	0.2701
Methanobrevibacter_sp._AbM4	0.5782	0.0481333	0.5164	0.0391667	0.3184
Methanobrevibacter_cuticularis	0.564	0.0219033	0.5181	0.0252767	0.2271
methanogenic_archaeon_ISO4-H5	0.5597	0.0901667	0.3723	0.0411	0.1278
Fungal taxa (%)
Genera
Rhizophagus	17.23	1.662	15.08	1.403	0.4948
Lichtheimia	2.541	0.2716	2.823	0.190733	0.4948
Rhizopus	2.499	0.162167	2.721	0.157567	0.6365
Mucor	2.425	0.1548	2.588	0.135133	0.5635
Mortierella	2.528	0.504	1.779	0.0959	0.5635
Aspergillus	1.857	0.125833	1.912	0.133867	0.7929
Rozella	1.837	0.178967	1.923	0.172167	0.9581
Gonapodya	1.861	0.117467	1.731	0.136567	0.4948
Conidiobolus	1.699	0.1335	1.761	0.144667	0.9581
Pneumocystis	1.643	0.1779	1.722	0.118633	1
Schizosaccharomyces	1.481	0.132533	1.632	0.0996333	0.4309
Neocallimastix	1.537	0.0692333	1.407	0.0857333	0.4948
Candida	1.453	0.0797333	1.419	0.0476	0.4948
Spizellomyces	1.315	0.114133	1.392	0.119367	0.7929
Auricularia	1.301	0.335333	1.335	0.389333	0.7929
Batrachochytrium	1.169	0.124033	1.309	0.0977	0.4948
Pseudogymnoascus	1.203	0.1789	1.203	0.123333	0.7132
Bipolaris	1.117	0.393667	1.091	0.335333	0.9581
Parasitella	1.046	0.0892333	1.073	0.0671	0.7132
Species
Rhizophagus_irregularis	17.17	1.663	15.01	1.407	0.4948
Rhizopus_microsporus	1.837	0.200567	2.136	0.132567	0.4948
Rozella_allomycis	1.837	0.178967	1.923	0.172167	0.9581
Gonapodya_prolifera	1.86	0.1177	1.731	0.136567	0.5635
Conidiobolus_coronatus	1.699	0.1335	1.761	0.144667	0.9581
Mucor_circinelloides	1.646	0.135367	1.771	0.136233	0.5635
Mortierella_verticillata	2.057	0.526333	1.258	0.115433	0.5635
Neocallimastix_patriciarum	1.529	0.0696667	1.396	0.0880667	0.4948
Lichtheimia_corymbifera	1.328	0.1566	1.536	0.110867	0.4309
Spizellomyces_punctatus	1.315	0.114133	1.392	0.119367	0.7929
Auricularia_subglabra	1.301	0.335333	1.335	0.389333	0.7929
Lichtheimia_ramosa	1.213	0.116333	1.286	0.0824667	1
Batrachochytrium_dendrobatidis	1.169	0.124033	1.309	0.0977	0.4948
Parasitella_parasitica	1.046	0.0892333	1.073	0.0671	0.7132
Bipolaris_victoriae	1.029	0.397333	0.9677	0.334	0.9581
Phycomyces_blakesleeanus	0.9029	0.0975333	1.029	0.0647	0.4309
Absidia_glauca	0.8655	0.0799	0.9822	0.0493333	0.5635
Podospora_anserina	0.5913	0.0940333	1.084	0.346333	0.2701
Mucor_ambiguus	0.7779	0.0747333	0.8177	0.0281133	0.6365
Piromyces_sp._E2	0.8187	0.213	0.7044	0.0921667	0.7929
Oidiodendron_maius	1.144	0.602	0.3656	0.1509	0.7929

## Sheet: Table S5
Table S5. KEGG level-3 pathways identified in the metagenomes
Level-3 pathway	Mean CPM	SD
Biosynthesis of amino acids	25914.9	1257.72
Purine metabolism	18868	554.897
Pyrimidine metabolism	16492.2	537.446
Carbon metabolism	16180.9	690.218
Starch and sucrose metabolism	11522.7	619.166
ABC transporters	11002.3	929.011
Aminoacyl-tRNA biosynthesis	10813.9	525.49
Homologous recombination	9447.12	483.991
Amino sugar and nucleotide sugar metabolism	9086.54	331.268
Mismatch repair	8906.41	430.897
Quorum sensing	8484.98	452.094
Alanine, aspartate and glutamate metabolism	8357.33	370.722
Glycolysis / Gluconeogenesis	8174.23	328.092
DNA replication	7686.16	379.096
Peptidoglycan biosynthesis	7115.04	293.359
Galactose metabolism	7085.9	205.274
Two-component system	6961	555.961
Cysteine and methionine metabolism	6957.54	350.088
Pyruvate metabolism	6885.31	345.505
Carbon fixation pathways in prokaryotes	6341.41	281.083
Nucleotide excision repair	5994.52	274.912
Glycine, serine and threonine metabolism	5866.45	257.604
Ribosome	5635.05	282.44
RNA degradation	5385.42	218.467
2-Oxocarboxylic acid metabolism	5176.37	326.718
Oxidative phosphorylation	5152.46	288.931
Cell cycle - Caulobacter	5118.99	294.982
Methane metabolism	5101.29	371.308
Fructose and mannose metabolism	4862.15	285.733
Glyoxylate and dicarboxylate metabolism	4675.69	202.674
Phenylalanine, tyrosine and tryptophan biosynthesis	4524.3	210.654
Pentose phosphate pathway	4300.61	264.672
Citrate cycle (TCA cycle)	4296.93	256.039
Lysine biosynthesis	4199.13	170.789
Bacterial secretion system	4162.08	242.647
Protein export	4029.9	123.576
Butanoate metabolism	3958.02	189.798
Arginine biosynthesis	3802.2	160.78
Other glycan degradation	3739.57	372.85
Carbon fixation in photosynthetic organisms	3649.02	116.925
Porphyrin and chlorophyll metabolism	3619.53	302.761
Nitrogen metabolism	3505.42	329.598
Fatty acid metabolism	3346.98	170.67
Fatty acid biosynthesis	3341.62	189.565
One carbon pool by folate	3332.71	148.672
Base excision repair	3250.55	261.555
Pentose and glucuronate interconversions	3210.88	208.029
Sphingolipid metabolism	3109.58	240.088
Cyanoamino acid metabolism	3077.51	190.728
Terpenoid backbone biosynthesis	3026.34	137.924
Nicotinate and nicotinamide metabolism	2981.87	122.865
Pantothenate and CoA biosynthesis	2876.35	152.046
Glycerophospholipid metabolism	2727.84	173.632
Propanoate metabolism	2640.65	162.213
Selenocompound metabolism	2600.53	125.79
Thiamine metabolism	2570.39	140.809
Valine, leucine and isoleucine biosynthesis	2505.5	169.279
RNA polymerase	2374.63	122.383
Phenylpropanoid biosynthesis	2325.97	185.898
Lipopolysaccharide biosynthesis	2283.98	403.847
Arginine and proline metabolism	2256.44	229.729
Histidine metabolism	2189.34	100.156
Streptomycin biosynthesis	2169.13	60.2349
Drug metabolism - other enzymes	2134.65	64.998
Glycerolipid metabolism	2051.13	153.861
Biofilm formation - Escherichia coli	1950.68	134.561
Biofilm formation - Vibrio cholerae	1848.96	268.893
Biotin metabolism	1721.89	202.378
Folate biosynthesis	1717.36	104.925
Peroxisome	1614.15	83.1847
Sulfur metabolism	1555.51	162.392
Fatty acid degradation	1503.59	128.672
C5-Branched dibasic acid metabolism	1476.44	113.448
Phenylalanine metabolism	1443.24	87.6173
Glutathione metabolism	1415.62	93.7439
Photosynthesis	1386.88	125.976
Monobactam biosynthesis	1386.74	91.3361
Bacterial chemotaxis	1384.25	359.039
Flagellar assembly	1289.04	634.684
Ferroptosis	1274.47	100.44
Vitamin B6 metabolism	1205.32	91.3127
D-Glutamine and D-glutamate metabolism	1176.78	53.1003
Riboflavin metabolism	1145.95	133.657
Protein processing in endoplasmic reticulum	1107.41	336.8
Sulfur relay system	1069.72	131.428
Polyketide sugar unit biosynthesis	1050.76	75.7569
Valine, leucine and isoleucine degradation	1023.93	74.8394
Glycosphingolipid biosynthesis - globo and isoglobo series	1015.85	69.8589
Lysosome	1014.57	301.831
Phosphotransferase system (PTS)	987.534	180.349
Tyrosine metabolism	949.495	49.4731
PI3K-Akt signaling pathway	919.859	396.544
Ubiquinone and other terpenoid-quinone biosynthesis	888.311	158.23
Novobiocin biosynthesis	880.307	51.3986
Glycosaminoglycan degradation	877.529	92.0198
Biofilm formation - Pseudomonas aeruginosa	835.405	219.661
D-Alanine metabolism	832.154	41.7461
Tropane, piperidine and pyridine alkaloid biosynthesis	774.174	43.8732
RNA transport	746.394	207.701
Taurine and hypotaurine metabolism	694.007	41.6764
Endocytosis	689.975	672.849
Inositol phosphate metabolism	676.407	141.856
Biosynthesis of ansamycins	652.584	43.9044
AMPK signaling pathway	629.984	383.262
HIF-1 signaling pathway	591.14	60.9645
Ascorbate and aldarate metabolism	545.963	45.4818
Phosphatidylinositol signaling system	540.684	169.651
Acarbose and validamycin biosynthesis	536.989	36.7638
Carbapenem biosynthesis	481.578	50.8997
Ribosome biogenesis in eukaryotes	478.49	103.142
Apoptosis	469.706	143.636
FoxO signaling pathway	456.318	355.723
Lysine degradation	447.005	42.5163
Biosynthesis of unsaturated fatty acids	425.329	26.7812
Neomycin, kanamycin and gentamicin biosynthesis	417.991	24.5662
Zeatin biosynthesis	415.853	24.3222
Isoquinoline alkaloid biosynthesis	414.908	28.3279
beta-Alanine metabolism	408.718	31.0028
Phenazine biosynthesis	393.03	55.0715
cAMP signaling pathway	376.876	365.88
Oocyte meiosis	376.074	364.838
Autophagy - animal	368.678	352.503
Chloroalkane and chloroalkene degradation	364.885	61.133
Phosphonate and phosphinate metabolism	349.561	28.7591
cGMP-PKG signaling pathway	348.872	339.273
Autophagy - yeast	348.066	302.232
Tight junction	335.158	325.182
Benzoate degradation	332.158	61.2376
Cell cycle	330.389	301.323
Various types of N-glycan biosynthesis	325.3	50.4274
Degradation of aromatic compounds	319.804	50.6346
Aminobenzoate degradation	303.77	41.2254
Glycosphingolipid biosynthesis - ganglio series	302.517	37.2069
Meiosis - yeast	296.144	229.017
Arachidonic acid metabolism	280.515	32.0847
mTOR signaling pathway	270.244	262.496
Calcium signaling pathway	262.74	257.75
Glucosinolate biosynthesis	261.203	24.9038
Ubiquitin mediated proteolysis	254.268	249.054
mRNA surveillance pathway	254.218	230.728
Apelin signaling pathway	253.071	246.077
Biosynthesis of vancomycin group antibiotics	244.726	30.1307
Phagosome	227.149	217.096
Sphingolipid signaling pathway	225.238	205.926
MAPK signaling pathway - plant	223.444	63.3171
Tryptophan metabolism	216.241	41.5039
Hippo signaling pathway	204.991	198.193
Gap junction	191.671	186.66
Nitrotoluene degradation	191.073	42.2865
Ras signaling pathway	188.353	183.642
Cell cycle - yeast	185.699	178.934
MAPK signaling pathway - fly	185.308	110.473
MAPK signaling pathway	168.342	162.571
Lipoic acid metabolism	163.173	17.1611
Naphthalene degradation	162.014	41.3022
Regulation of actin cytoskeleton	161.727	155.701
Focal adhesion	161.375	154.574
Spliceosome	159.24	151.985
MAPK signaling pathway - yeast	159.054	154.128
N-Glycan biosynthesis	154.392	28.1129
Wnt signaling pathway	150.199	148.211
Hippo signaling pathway - fly	146.07	142.328
Hedgehog signaling pathway - fly	143.63	141.662
Flavone and flavonol biosynthesis	139.374	24.4355
Phospholipase D signaling pathway	136.306	105.052
Proteasome	134.604	110.411
Hedgehog signaling pathway	125.557	124.259
Biosynthesis of siderophore group nonribosomal peptides	125.209	22.7426
Penicillin and cephalosporin biosynthesis	124.488	23.6438
Mitophagy - animal	124.288	119.978
Rap1 signaling pathway	111.111	109.223
Synthesis and degradation of ketone bodies	111.042	18.3468
p53 signaling pathway	106.07	103.746
Autophagy - other	103.529	100.852
TGF-beta signaling pathway	102.463	86.2235
Apoptosis - fly	101.397	57.3936
ErbB signaling pathway	75.4227	73.2975
Hippo signaling pathway -multiple species	74.592	73.3747
Mitophagy - yeast	73.9868	72.1894
Ether lipid metabolism	73.2407	51.9242
Xylene degradation	70.3663	21.1996
Fanconi anemia pathway	68.9723	29.2919
Dioxin degradation	66.0142	21.4818
Nonribosomal peptide structures	65.9755	24.6771
Styrene degradation	65.5432	20.1105
Secondary bile acid biosynthesis	59.7575	18.8872
Primary bile acid biosynthesis	59.3086	18.3534
Signaling pathways regulating pluripotency of stem cells	56.1928	54.0456
Limonene and pinene degradation	54.918	15.0922
Basal transcription factors	48.3825	24.3096
Adherens junction	48.1596	47.3899
VEGF signaling pathway	48.1216	46.3713
Insect hormone biosynthesis	41.2665	13.7254
Chlorocyclohexane and chlorobenzene degradation	39.4465	14.8306
Carotenoid biosynthesis	36.4411	11.5283
TNF signaling pathway	33.4225	30.8352
Steroid hormone biosynthesis	29.3535	7.9774
Atrazine degradation	27.2216	23.4981
Metabolism of xenobiotics by cytochrome P450	26.8497	7.27054
Jak-STAT signaling pathway	26.3144	25.848
SNARE interactions in vesicular transport	25.5529	24.7889
Caprolactam degradation	25.4842	6.68861
Steroid biosynthesis	25.402	9.88472
Retinol metabolism	24.9677	6.63741
D-Arginine and D-ornithine metabolism	24.2681	6.4054
Drug metabolism - cytochrome P450	23.7342	6.60645
Non-homologous end-joining	21.8513	12.7861
Apoptosis - multiple species	20.7034	20.0613
alpha-Linolenic acid metabolism	18.564	6.44315
Neuroactive ligand-receptor interaction	18.4346	7.92262
Sesquiterpenoid and triterpenoid biosynthesis	17.7281	10.2591
NF-kappa B signaling pathway	17.3374	18.0383
Linoleic acid metabolism	15.7922	5.61664
Notch signaling pathway	14.6919	14.6718
Betalain biosynthesis	11.0925	10.496
Plant hormone signal transduction	7.84384	6.94585
Toluene degradation	6.24877	2.96059
Geraniol degradation	5.49887	1.89983

## Sheet: Table S6
Table S6. KEGG level-3 pathways identified in the metatranscriptomes.
Level-3 pathway	Mean CPM	SD
Carbon metabolism	45581.3	6927.11
Ribosome	39390.4	10910.5
Biosynthesis of amino acids	23267.9	6269.43
Glycolysis / Gluconeogenesis	20294.3	4040.09
Methane metabolism	19506	6441.24
Pyruvate metabolism	17630.4	2812.26
Carbon fixation pathways in prokaryotes	16598.8	2964.41
Carbon fixation in photosynthetic organisms	16128.7	4365.61
Purine metabolism	15222.7	2500.47
Pyrimidine metabolism	13297.9	2032.53
Citrate cycle (TCA cycle)	10641.5	2494.09
Butanoate metabolism	10620.3	1895.96
Oxidative phosphorylation	10551.8	1587.49
ABC transporters	9592.45	2770.8
RNA degradation	8740.27	4909.09
Two-component system	8148.2	9561.49
Starch and sucrose metabolism	7367.58	1597.12
Quorum sensing	6796.9	1014.86
HIF-1 signaling pathway	6221.35	2378.56
Fructose and mannose metabolism	6196.01	1691.35
Aminoacyl-tRNA biosynthesis	5971.61	823.017
Amino sugar and nucleotide sugar metabolism	5798.38	1728.85
RNA polymerase	5685.68	1130.96
Propanoate metabolism	5231.16	631.577
Pentose phosphate pathway	5128.66	1039.43
Glyoxylate and dicarboxylate metabolism	5015.4	1189.27
Alanine, aspartate and glutamate metabolism	4889.56	1473.34
Glycine, serine and threonine metabolism	4602.21	1372.49
Flagellar assembly	4591.77	4401.68
Bacterial secretion system	4495.43	1050.85
Protein export	4466.76	751.74
2-Oxocarboxylic acid metabolism	3686.02	914.194
Arginine biosynthesis	3090.95	985.449
Protein processing in endoplasmic reticulum	3090.82	2300.06
Photosynthesis	3024.29	867.837
Galactose metabolism	2889.93	557.096
Biofilm formation - Escherichia coli	2838.61	529.902
Bacterial chemotaxis	2786.83	724.87
Phosphotransferase system (PTS)	2539.61	1361.82
Nitrogen metabolism	2521.53	945.076
Terpenoid backbone biosynthesis	2515.4	1212.27
Cysteine and methionine metabolism	2410.63	773.544
Valine, leucine and isoleucine biosynthesis	2214.8	309.099
Valine, leucine and isoleucine degradation	2165.48	382.029
Pantothenate and CoA biosynthesis	1973.68	286.787
Homologous recombination	1889.69	579.273
Cell cycle - Caulobacter	1887.77	599.556
Phenylalanine metabolism	1783.42	767.422
Lysine biosynthesis	1777.51	606.493
Fatty acid biosynthesis	1751.46	1336.97
Fatty acid metabolism	1593.52	934.435
Mismatch repair	1588.97	507.513
Pentose and glucuronate interconversions	1547.23	470.166
DNA replication	1506.57	426.984
Benzoate degradation	1427.86	612.718
Phenylalanine, tyrosine and tryptophan biosynthesis	1410.34	640.51
One carbon pool by folate	1304.13	284.118
Peptidoglycan biosynthesis	1238.89	491.434
Taurine and hypotaurine metabolism	1222.08	347.996
Glycerolipid metabolism	1188.68	642.969
AMPK signaling pathway	1185.67	463.551
Inositol phosphate metabolism	1069.98	309.173
Streptomycin biosynthesis	1056.03	359.393
RNA transport	1000.39	533.247
Fatty acid degradation	977.514	346.498
Glutathione metabolism	955.515	537.236
Biofilm formation - Vibrio cholerae	955.111	1287.05
Drug metabolism - other enzymes	954.883	287.657
PI3K-Akt signaling pathway	905.344	559.611
Porphyrin and chlorophyll metabolism	901.474	324.507
C5-Branched dibasic acid metabolism	857.771	154.946
Glycerophospholipid metabolism	848.48	454.886
Thiamine metabolism	844.248	290.879
Cyanoamino acid metabolism	836.457	242.506
Biosynthesis of ansamycins	802.603	321.769
Selenocompound metabolism	774.974	244.1
Arginine and proline metabolism	772.484	115.126
Monobactam biosynthesis	771.078	518.095
Nicotinate and nicotinamide metabolism	739.95	356.552
Vitamin B6 metabolism	699.398	277.612
Nucleotide excision repair	610.172	225.774
Polyketide sugar unit biosynthesis	577.28	184.668
Arachidonic acid metabolism	546.739	471.959
Biotin metabolism	543.631	427.02
Tyrosine metabolism	542.024	175.118
Lipopolysaccharide biosynthesis	539.662	769.144
Lysine degradation	531.67	150.523
Peroxisome	484.774	176.677
Histidine metabolism	478.685	247.352
Acarbose and validamycin biosynthesis	446.438	116.903
Sphingolipid metabolism	437.32	162.701
Tryptophan metabolism	423.094	201.829
Base excision repair	420.45	163.57
Nitrotoluene degradation	415.76	213.025
Biofilm formation - Pseudomonas aeruginosa	407.368	652.146
Synthesis and degradation of ketone bodies	353.228	165.895
Riboflavin metabolism	350.455	160.563
Sulfur metabolism	349.045	141.631
Biosynthesis of vancomycin group antibiotics	343.687	93.5914
Degradation of aromatic compounds	312.371	195.793
D-Glutamine and D-glutamate metabolism	303.375	66.2849
Tropane, piperidine and pyridine alkaloid biosynthesis	299.067	159.546
Glycosphingolipid biosynthesis - globo and isoglobo series	293.826	134.428
Ribosome biogenesis in eukaryotes	290.213	80.8243
Novobiocin biosynthesis	288.829	190.664
Ferroptosis	280.543	71.7375
Chloroalkane and chloroalkene degradation	268.348	188.162
Folate biosynthesis	264.871	184.397
Phenylpropanoid biosynthesis	244.526	129.008
Naphthalene degradation	244.222	170.774
Isoquinoline alkaloid biosynthesis	232.125	155.612
Other glycan degradation	228.209	88.3716
beta-Alanine metabolism	220.23	86.3837
Endocytosis	198.023	123.936
Neomycin, kanamycin and gentamicin biosynthesis	194.177	142.857
Phagosome	184.726	83.843
Glycosaminoglycan degradation	178.585	100.979
Ubiquinone and other terpenoid-quinone biosynthesis	164.159	93.2144
Phosphonate and phosphinate metabolism	163.268	67.8709
D-Alanine metabolism	159.682	84.7584
Apoptosis	159.038	55.3511
MAPK signaling pathway	156.727	99.5119
Sulfur relay system	150.117	117.664
Biosynthesis of unsaturated fatty acids	145.367	150.287
Spliceosome	144.918	95.7514
Aminobenzoate degradation	137.596	49.2558
Lysosome	131.962	53.9343
Glucosinolate biosynthesis	128.958	125.202
Gap junction	127.314	58.2191
Proteasome	126.432	78.6295
Basal transcription factors	119.315	57.8738
Phenazine biosynthesis	108.779	109.629
Tight junction	100.633	62.2293
Carbapenem biosynthesis	99.8692	98.317
Hippo signaling pathway	93.9092	55.8147
Hippo signaling pathway - fly	91.7666	50.3957
Ascorbate and aldarate metabolism	90.5357	55.9421
Autophagy - yeast	90.0706	59.6752
Caprolactam degradation	89.8233	57.3659
Phosphatidylinositol signaling system	89.3337	124.283
Cell cycle	89.2581	35.9936
Autophagy - animal	85.411	67.0464
Focal adhesion	83.9354	37.1382
FoxO signaling pathway	83.7716	88.7487
MAPK signaling pathway - plant	76.5583	107.048
N-Glycan biosynthesis	75.5774	31.75
Geraniol degradation	74.1908	53.9823
Limonene and pinene degradation	70.8392	55.891
Oocyte meiosis	68.7736	63.9392
Apelin signaling pathway	63.5739	57.9222
mTOR signaling pathway	55.7909	59.9173
Rap1 signaling pathway	52.0533	39.4542
Regulation of actin cytoskeleton	50.7719	39.837
Adherens junction	49.8552	35.7886
Various types of N-glycan biosynthesis	49.0786	34.5607
Zeatin biosynthesis	46.9771	26.8031
MAPK signaling pathway - yeast	46.894	24.9901
Apoptosis - fly	46.4235	45.5752
mRNA surveillance pathway	40.4874	27.7263
Primary bile acid biosynthesis	37.6871	49.5964
Secondary bile acid biosynthesis	37.6871	49.5964
MAPK signaling pathway - fly	36.8432	29.533
ECM-receptor interaction	32.8828	20.9013
Meiosis - yeast	23.9272	45.7171
Ubiquitin mediated proteolysis	22.4084	21.9607
Steroid biosynthesis	22.2428	29.0925
Sesquiterpenoid and triterpenoid biosynthesis	22.2428	29.0925
Fanconi anemia pathway	19.5634	11.1807
cAMP signaling pathway	18.5579	38.5098
Flavone and flavonol biosynthesis	17.0861	29.2519
Ras signaling pathway	15.956	32.4118
Biosynthesis of siderophore group nonribosomal peptides	15.6248	8.20125
Wnt signaling pathway	14.9457	31.5549
Hedgehog signaling pathway	14.4405	33.5033
Styrene degradation	14.3002	18.6903
Hedgehog signaling pathway - fly	14.2636	32.7457
Atrazine degradation	13.8987	17.2376
Calcium signaling pathway	13.6124	24.0718
cGMP-PKG signaling pathway	13.2928	29.9601
Dioxin degradation	12.8176	7.74264
Xylene degradation	12.8176	7.74264
Carotenoid biosynthesis	12.1015	6.49823
Lipoic acid metabolism	10.2633	13.7768
Retinol metabolism	9.93622	8.75988
Metabolism of xenobiotics by cytochrome P450	9.93622	8.75988
Drug metabolism - cytochrome P450	9.93622	8.75988
Nonribosomal peptide structures	8.54011	8.4605
Mitophagy - animal	8.4145	12.4814
Glycosphingolipid biosynthesis - ganglio series	8.03433	6.81719
Sphingolipid signaling pathway	7.19222	16.3525
Cell cycle - yeast	6.2035	16.0482
Insect hormone biosynthesis	5.53567	10.5463
Phospholipase D signaling pathway	5.39894	14.9955

## Sheet: Table S7
Table S7. Metabolites identified in the rumen metabolomes of the 18 dairy cattle.
Metabolites	Mean	SD
(+/-)-Taxifolin	0.183189	0.0920747
1,2,4-Benzenetriol	0.00202236	0.00110119
1,3-Cyclohexanedione	0.505266	0.201953
1,3-diaminopropane	0.0396032	0.022817
15-Keto-prostaglandin F2alpha	0.00711837	0.0056099
1-Indanone	0.0327388	0.0183797
1-Methyladenosine	0.00158562	0.00145439
1-Monopalmitin	0.00924252	0.00682578
2,2-Dimethylsuccinic Acid	0.0264927	0.0133986
2,3-Dimethylsuccinic acid	0.0662607	0.0257716
2,4-diaminobutyric acid	0.00902674	0.0097493
2-amino-2-methylpropane-1,3-diol	0.24428	0.120863
2-aminoethanethiol	0.0343793	0.0137843
2-Butyne-1,4-diol	0.0435016	0.0284622
2'-deoxyadenosine	0.0139471	0.0110931
2-Deoxy-D-galactose	0.00677453	0.00493832
2-Deoxyerythritol	0.0110203	0.0120958
2'-deoxyguanosine	0.0108798	0.00540165
2-Deoxytetronic acid	0.0803846	0.0307368
2-Deoxyuridine	0.148719	0.0603539
2-Furoic Acid	0.00660417	0.00527065
2-hydroxy-2-phenylacetic acid	0.00594273	0.00328503
2-hydroxybutanoic acid	0.451649	0.27076
2-hydroxypyridine	2.44886	1.23937
2-Hydroxyvaleric acid	0.0143713	0.00592444
2-ketoadipate	0.00932625	0.00437504
2-ketobutyric acid	0.00362788	0.00494596
2-keto-isovaleric acid	0.0244263	0.00993114
2-Ketovaleric acid	0.00581222	0.00312733
2-Methylglutaric Acid	0.00928797	0.00561192
3-(1-Pyrazolyl)-L-alanine	0.00909039	0.00425121
3-(3-hydroxyphenyl)propionic acid	0.150445	0.104002
3-(4-hydroxyphenyl)propionic acid	0.0388081	0.0329793
3,4-dihydroxybenzoic acid	0.0177069	0.0121121
3,6-Anhydro-D-galactose	0.0245966	0.0167349
3,7,12-Trihydroxycoprostane	0.00530582	0.00316038
3-Aminoisobutyric acid	0.0444192	0.0294884
3-Hydroxyanthranilic acid	0.00695736	0.00426356
3-hydroxybutyric acid	0.133382	0.0719552
3-Hydroxynorvaline	0.0844631	0.0766985
3-hydroxyphenylacetic acid	0.232819	0.0934044
3-Hydroxypropionic acid	0.0302394	0.0138303
3-Hydroxypyridine	0.111161	0.0513503
3-Methyloxindole	0.0292264	0.037329
3-ureidopropionate	0.18198	0.0767861
4-Acetamidobutyric acid	0.0341752	0.0159838
4-Acetylbutyric acid	0.0246099	0.00946966
4-aminobutyric acid	0.0747069	0.0403151
4-aminophenol	0.00920929	0.00485825
4-Androsten-19-ol-3,17-dione	0.288157	0.213511
4-Hydroxy-6-methyl-2-pyrone	0.615479	0.245535
4-hydroxybutyrate	0.0708832	0.0319749
4-hydroxycinnamic acid	0.00569772	0.00281109
4-hydroxyphenylacetic acid	0.0468461	0.0224554
4-Hydroxyphenylethanol	0.0863898	0.0463336
4-HYDROXYPYRIDINE	0.0538193	0.0217843
5,6-dihydrouracil	0.0153191	0.00644481
5-Aminoimidazole-4-carboxamide	0.00503176	0.00357277
5-Aminovaleric acid	0.402576	0.272858
5-Hydroxyindole-2-carboxylic acid	0.0384986	0.0263392
5-Hydroxyindole-3-acetic acid	0.00120331	0.00130403
6-hydroxy caproic acid dimer	0.0052382	0.00395885
6-phosphogluconic acid	0.00313591	0.00254811
7-alpha-Hydroxycholesterol	0.00214195	0.0017017
9-Fluorenone	0.0113981	0.00963271
Abietic Acid	0.0190306	0.0152682
Acetol	0.18397	0.103906
Aconitic Acid	0.0655084	0.0306867
adenine	0.0857853	0.0394657
adipic acid	0.149422	0.0809989
alanine	0.180853	0.135742
Alizarin	0.00191935	0.00144932
allose	0.0176243	0.012017
alpha-D-glucosamine-phosphate	0.0472262	0.0378695
alpha-ketoisocaproic acid	0.00715503	0.00534631
Aminomalonic acid	0.0723047	0.0300311
Aminooxyacetic acid	0.0720251	0.0638738
Aniline-o-sulfonic acid	0.00436841	0.00702196
Arachidic acid	0.0424327	0.0154557
arbutin	0.0194392	0.0142376
aspartic acid	0.106275	0.0516817
Atrazine-2-hydroxy	0.0414738	0.0153305
azelaic acid	1.02035	0.423422
Behenic acid	0.00739331	0.00615743
benzoic acid	0.675191	0.314992
beta-Alanine	0.0163316	0.00896122
beta-Hydroxymyristic acid	0.00377437	0.00587279
beta-hydroxypyruvate	0.00164137	0.0013276
beta-Mannosylglycerate	0.0175618	0.010556
Bis(2-hydroxypropyl)amine	0.0184895	0.0150072
Biuret 3	0.0119093	0.0100036
canavanine	0.00579121	0.00969222
canavanine degr prod	0.0532167	0.0213118
Capric Acid	0.0158698	0.0114178
caprylic acid	0.01848	0.00854272
Carbobenzyloxy-L-leucine degr1	0.00249793	0.00322407
catechol	0.0326975	0.0180152
cellobiose	0.0241038	0.0337863
Chlorogenic Acid	0.0233078	0.014845
Cinnamic acid	0.0125812	0.00877275
Citraconic acid 4	0.0498974	0.0282694
citric acid	0.0427039	0.0316483
conduritol b epoxide	0.0924176	0.0577256
cyclohexylsulfamic acid	0.014438	0.0198141
cycloleucine	0.00645189	0.00841608
cytidine-monophosphate degr prod	0.0284452	0.0140232
Cytosin	0.0202369	0.0113615
D-(glycerol-phosphate)	0.0673822	0.0303727
Dehydroascorbic Acid	0.00495792	0.00580476
Dehydroshikimic acid	0.00129252	0.00144772
D-erythronolactone	0.00139269	0.00199911
D-erythro-sphingosine	0.0100385	0.0111048
D-galacturonic acid	0.0198396	0.0142444
d-Glucoheptose	0.09023	0.0561053
D-Glyceric acid	0.269284	0.139549
Digitoxose	0.0188467	0.00976776
Diglycerol	0.0148096	0.00770789
dihydrocoumarin	0.00686517	0.00348124
Dihydroxyacetone	0.0760669	0.0667414
DL-dihydrosphingosine	0.0171924	0.011148
Dodecanol	0.0890648	0.0356305
D-Talose	0.0117247	0.0117283
Elaidic acid	0.0381209	0.0244117
epsilon-Caprolactam	0.0150901	0.0180758
Ethanolamine	0.305269	0.129329
Farnesal 6	0.0336603	0.0115426
ferulic acid	0.0160334	0.012992
fructose	0.167343	0.104543
Fructose,6-biphosphate degr prod	0.030475	0.0380285
fructose-6-phosphate	0.0262305	0.00977707
fucose	0.172874	0.0709137
fumaric acid	0.0506059	0.0260274
galactose	0.00528778	0.00587079
gentisic acid	0.0148337	0.0130214
Glucoheptonic acid	0.00204064	0.0017513
gluconic acid	0.00451265	0.00265196
Gluconic lactone	0.00593107	0.00444951
Glucosaminic acid	0.00814647	0.00830619
glucose	0.0483896	0.0434855
glucose	10.8901	7.73049
glucose	23.0137	13.8941
Glucose-1-phosphate	0.258684	0.135488
glucose-6-phosphate	0.339183	0.222119
Glutaconic acid	0.0123449	0.0102694
glutamic acid	0.0181818	0.010652
glutamine 3	0.0110758	0.00518689
glutaraldehyde	0.0903777	0.0510175
Glutaric Acid	0.511973	0.207089
glycerol	1.39218	0.573765
glycine	0.319965	0.15517
Glycine-d5	0.0107188	0.00432479
glycocyamine 3	1.49272e-07	6.07478e-08
glycolic acid	0.263285	0.285653
Guanidinosuccinic acid 4	0.0006801	0.00113129
guanine	0.0155346	0.007179
heptadecanoic acid	0.0334526	0.0127323
Hesperitin	0.0802091	0.0577229
hexadecane	0.242859	0.127234
Homogentisic acid	0.00341909	0.00369146
hydrocinnamic acid	17.9719	7.70253
hydrocortisone	0.0160249	0.00743539
hydroxylamine	0.017132	0.0083201
hydroxyurea	0.0980045	0.0407703
hypoxanthine	0.993976	0.448045
inosine	0.981166	0.436842
isocitric acid	0.0198227	0.0171752
Isoleucine	0.0584734	0.0591336
Isomaltose	0.00576234	0.00492751
Isopropyl-beta-D-thiogalactopyranoside	0.00341645	0.00337745
Itaconic acid	0.0512209	0.0351682
Lactamide	0.411881	0.27389
lactic acid	5.20232	5.58987
Lactobionic Acid	0.0225935	0.020857
lactose	0.112997	0.126034
L-Allothreonine	0.0286227	0.0160663
lauric acid	0.00638981	0.00388866
L-Dithiothreitol	0.0288038	0.0108341
leucine	0.00675264	0.0177458
L-glutamic acid	0.0121609	0.00780171
Lignoceric acid	0.0174147	0.00949524
linoleic acid	0.0192894	0.0132722
lipoic acid	0.32496	0.123933
L-Malic acid	0.602055	0.413772
Loganin	0.0691939	0.0415086
L-Threose	0.00825042	0.00491578
lysine	0.207572	0.0996538
Maleamate	0.677046	0.262485
Maleimide	0.382007	0.196063
malonic acid	0.638347	0.481126
maltose	31.7415	19.4146
maltose	1.4577	0.977985
maltotriose	0.0166981	0.0177822
methionine sulfoxide	0.000814489	0.00156247
Methyl Phosphate	0.146954	0.0800845
Methylmalonic acid	0.0782908	0.0339253
myo-inositol	0.0118375	0.0078157
Myristic Acid	0.116617	0.053721
N-(2-hydroxyethyl)-iminodiacetic acid	0.353194	0.123599
N(alpha),N(alpha)-dimethyl-L-histidine	0.372843	0.22896
N(epsilon)-Trimethyllysine	0.0518335	0.020547
N,N-Dimethyl-p-phenylenediamine	0.116531	0.0775525
N-Acetyl-beta-alanine	0.00688508	0.00296542
N-Acetyl-beta-D-mannosamine 3	0.0603183	0.022628
N-Acetyl-D-galactosamine	0.0500303	0.0241269
N-Acetyl-L-aspartic acid	0.0520008	0.0416344
N-Acetyltryptophan	0.00615301	0.00329201
naringenin	0.00694312	0.0065485
N-cyclohexylformamide	1.11334	0.453498
Neohesperidin	0.0653945	0.0366216
N-Ethylglycine	0.105773	0.0626615
N-formyl-L-methionine	0.0101437	0.00391653
N-Methyl-DL-alanine	0.0234269	0.0205458
N-Methyl-L-glutamic acid	0.0107419	0.00961022
norvaline	0.0128304	0.0110977
O-acetylserine	0.0514152	0.0402633
oleic acid	0.0715079	0.109853
O-Phosphorylethanolamine	0.0138883	0.0137543
ornithine	0.00694501	0.00441014
oxalic acid	0.311813	0.151624
oxamic acid	0.104496	0.0441354
oxoproline	1.62698	0.774226
palmitic acid	7.28648	2.61064
palmitoleic acid	0.0234658	0.0153548
pantothenic acid	0.0577327	0.0193496
Pelargonic acid	0.0225104	0.00917336
pentadecanoic acid	0.0139251	0.00561743
phenylacetaldehyde	0.0211005	0.00912032
Phenylacetic acid	10.3138	6.07852
phenylalanine	0.048552	0.0243928
phenylethylamine	0.0112461	0.00540007
phloretin	0.0722234	0.0608342
phosphate	1.85651	1.38744
Phosphoglycolic acid	0.0140672	0.0075016
Phytanic acid	0.013499	0.00735108
piceatannol	2.80514	1.27724
picolinic acid	0.0185507	0.00832185
pimelic acid	0.0122386	0.00654741
proline	0.0226695	0.00955288
prostaglandin A2	0.0045165	0.00300677
Prostaglandin E2	0.0071579	0.0048516
putrescine	1.81269	1.15537
pyridoxal phosphate	0.0148602	0.0060335
Pyrrole-2-Carboxylic Acid	0.112076	0.0502268
Pyruvic acid	0.0461235	0.0272623
quinic acid	0.00741579	0.00677918
resorcinol	0.0244186	0.0108629
Ribonic acid, gamma-lactone	0.116041	0.0411701
ribose	5.92257	2.21181
ribose-5-phosphate	0.0146993	0.0103904
salicin	0.0237417	0.0181979
salicylic acid	0.345076	0.162729
serine	0.141324	0.0774986
Sinapyl alcohol	0.000751821	0.00129786
Sophorose	0.00458049	0.00620675
sorbitol	0.00193291	0.00202922
stearic acid	5.53563	1.94502
succinic acid	3.87889	2.49086
sulfuric acid	0.0413261	0.0248072
Tagatose	0.00727269	0.00437866
tartaric acid	0.0959281	0.0375921
Tartronic acid	0.0144912	0.00723793
tetracosane	0.0348439	0.0127085
Threitol	0.0242045	0.00981471
Threonic acid	0.0145468	0.00656871
threonine	0.0534044	0.0283976
thymidine	0.123546	0.0611241
thymidine 5'-monophosphate degr prod	0.00802244	0.00781723
thymine	0.167903	0.0721189
Thymol	0.0042934	0.00491881
trans,trans-Muconic acid	0.00275125	0.00208383
trans-4-hydroxy-L-proline	0.0028722	0.00485156
trehalose	0.0034404	0.00416231
Tropic Acid	0.00299976	0.00152001
tryptophan	0.0319341	0.0125857
tyramine	0.0838722	0.145742
tyrosine	0.113267	0.0770623
uracil	0.736898	0.360288
uridine	0.00168945	0.00175136
valine	0.120541	0.0741368
vanillin	0.0050462	0.00821996
xanthine	0.282139	0.145181
xanthurenic acid	0.0344951	0.0131196
xylitol	0.0131052	0.00890625
xylose	0.731245	0.350731
